# Supplementary material for: Game analysis on PPP model operation of abandoned mines ecological restoration under the innovation of central government’s reward and punishment system in China
Source: PLoS One. 2024 May 29;19(5):e0304368. doi: 10.1371/journal.pone.0304368 (PMC11135726; doi:10.1371/journal.pone.0304368)
Supplement: S2 Appendix — (XLSX) [file pone.0304368.s002.xlsx]

## Sheet: Scenario 1
	Condition 1	Condition 2
Fe	30	1
Fg	10	10
Cg	60	60
Lg	30	30
Ch	115	115
Cd	60	60
Vg	10	10
Je	5	5
Jg	5	5

## Sheet: Scenario 2
	Condition 1
Fe	20
Fg	30
Cg	50
Lg	30
Ch	120
Cd	60
Vg	20
Je	20
Jg	5

## Sheet: Scenario 3
	Condition 1
Fe	20
Fg	30
Cg	50
Lg	60
Ch	100
Cd	60
Vg	20
Je	5
Jg	20

## Sheet: Scenario 4
	Condition 1	Condition 2
Fe	10	20
Fg	25	30
Cg	40	10
Lg	10	10
Ch	120	120
Cd	60	60
Vg	15	20
Je	20	20
Jg	1	10

## Sheet: Scenario 5
	Condition 1	Condition 2
Fe	20	20
Fg	30	30
Cg	40	40
Lg	50	30
Ch	100	120
Cd	60	60
Vg	30	30
Je	5	20
Jg	20	20
